# Supplementary material for: Identification of Novel Fusion Genes in Bone and Soft Tissue Sarcoma and Their Implication in the Generation of a Mouse Model
Source: Cancers (Basel). 2020 Aug 19;12(9):2345. doi: 10.3390/cancers12092345 (PMC7565474; doi:10.3390/cancers12092345)
Supplement: Supplementary file 1 [file cancers-12-02345-s001.zip › cancers-871079-supplementary conversion/cancers-871079-supplement table S1, S2.rev.xlsx]

## Sheet: Table S1
Table S1. The list of 55 BSTS cases.
No.	Age	Sex	Location	Original diagnosis	Roun/Spindle	Fusion gene*	Chromosome**	Novel/Known	Final diagnosis with fusion gene data
1	51	M	thigh	Small round cell sarcoma	R	EWS-ATF1	t(12;22)(q13;q12.2)	K	Clear cell sarcoma
2	59	F	neck	Round cell sarcoma	R	PAK2-RAF1	inv(3)(p25q29)	N	RAF1-fusion positive spindle cell neoplasm
						RAF1-YLPM1	t(3;14)(p25.2;q24.3)	N
						SEC23A-LPP	t(3;14)(q27.3;q21.1)	N
3	19	M	arm	Myoepithelial carcinoma	R	EWSR-FLI1	t(11;22)(q24;q12.2)	K	Myoepithelial carcinoma
4	46	F	thigh	Undifferentiated round cell sarcoma	R	None
5	65	M	neck	Malignant round cell tumor	R	None
6	39	M	foot	Extraskelatal myxoid chondrosarcoma	R	YTHDF2-GMEB1	del(1)(p35p35.3)	N	Round cell sarcoma, NOS***
7	35	F	thigh	Ewing sarcoma/PNET	R	None
8	51	M	femur	Ewing sarcoma/PNET	R	EWSR-FLI1	t(11;22)(q24;q12.2)	K	Ewing sarcoma
9	58	F	clavicle	Round to spindle cell sarcoma	R	NAB2-STAT6	inv(12)(q13q13)	K	Solitary fibrous tumor
10	43	F	shoulder	Round cell sarcoma	R	None
11	33	M	head bone	Round cell sarcoma	R	None
12	34	M	prostate	Round cell sarcoma	R	None
13	47	M	chest wall	Malignant epithelioid tumor	R	None
14	75	M	chest wall	Round cell sarcoma	R	TAOK1-CRYBA1	inv(17)(q11.2q11.2)	N	Round cell sarcoma, NOS
15	19	M	rib	Ewing sarcoma	R	None
16	32	M	upper arm	Synovial sarcoma	S	None
17	59	M	retroperitoneum	Poorly differentiated synovial sarcoma	S	None
18	46	F	shoulder	Synovial sarcoma	S	None
19	27	M	arm	Low grade myxofibrosarcoma	S	PPP6R3-USP6	t(11;17)(q13;p13)	K	Malignant nodular fasciitis
20	43	M	leg	Mesenchymal chondrosarcoma	R	None
21	40	F	back	Spindle cell sarcoma	S	CIC-DUX4	t(4;19)(q35.2;q13.2)	K	CIC-DUX4 sarcoma
						DDX26B-IRF4	t(X;6)(q26.3;p25.3)	N
22	75	M	chest wall	Spindle cell sarcoma	S	NCOA2-SERPINA7	t(X;8)(q22.2;q13.3)	N	Spindle cell sarcoma, NOS
						DUSP27-NUP107	t(10;12)(q22.2;q15)	N
23	46	M	shoulder	Extraskelatal myxoid chondrosarcoma	R	None
24	78	F	retroperitoneum	Round cell sarcoma	R	None
25	73	F	buttock	Small round cell sarcoma	R	None
26	53	F	upper arm	Synovial sarcoma	S	None
27	65	F	back	Synovial sarcoma	S	RAB5C-STAT5B	inv(17)(q21.2q21.2)	N
28	41	M	pelvis	Round cell sarcoma	R	EPC1-PHF1	t(6;10)(p21.3;p11)	K	Small cell osteosarcoma
						AHRR-PDCD6	inv(5)(q15.3q15.3)	N
29	46	M	pelvis	Round cell sarcoma	R	None
30	70	F	back	Malignant solitary fibrous tumor	S	NAB2-STAT6	inv(12)(q13q13)	K	Solitary fibrous tumor
31	22	M	thigh	Solitary fibrous tumor	S	GAB1-ABL1	t(4;9)(q31.21;q34.1)	K	Benign spindle cell tumor
32	17	F	parasacral region	Solitary fibrous tumor	S	YWHAE-NTRK3	t(15;17)(q25;p13.3)	N	NTRK-rearranged spindle cell neoplasm
						CNNM2-EGR2	inv(10)(q24.32q21.3)	N
33	19	F	chest wall	Low grade fibromyxoid tumor	S	EWSR-CREB1	t(2;22)(q32.3;q12.2)	K	Angiomatoid fibrous histiocytoma
						CREB1-EWSR1	t(2;22)(q32.3;q12.2)	N
34	13	M	knee	Solitary fibrous tumor	S	TPR-NTRK1	inv(1)(q23q31)	K	NTRK-rearranged spindle cell neoplasm
35	75	M	thigh	Synovial sarcoma	S	None
36	47	M	thigh	Proliferative fasciitis	S	RPSAP52-TGFBR3	t(1;12)(q14.3;p22.1)	N	Low grade spindle cell sarcoma
37	32	M	chest wall	Low grade fibromyxoid tumor	S	None
38	70	M	axilla	Maligant nodular fasciitis	S	MSN-ERAS	inv(X)(p11.23q12)	N	Spindle cell tumor
						FRYL-FIP1L1	del(4)(p11q12)	N
39	48	F	thigh	Solitary fibrous tumor	S	NAB2-STAT6	inv(12)(q13q13)	K	Solitary fibrous tumor
40	54	M	hand	Solitary fibrous tumor	S	None
41	72	F	thigh	Malignant solitary fibrous tumor	S	None
42	43	F	thigh	Solitary fibrous tumor	S	PPFIBP1-NTRK3	t(12;15)(p12.1;q25)	N	NTRK-rearranged spindle cell neoplasm
						CRTC1-DOHH	inv(19)(p13.11p13.3)	N
						PIP5K1C-CRTC1	inv(19)(p13.11p13.3)	N
43	60	F	thigh	Solitary fibrous tumor	S	AHRR-NCOA3	t(5;20)(q15.3;q12)	N	Angiofibroma of soft tissue
44	49	M	retroperitoneum	Solitary fibrous tumor	S	None
45	55	F	lower leg	Hemagiopericytoma	S	AHRR-NCOA2	t(5;8)(q15.3;q13.3)	K	Angiofibroma of soft tissue
46	65	M	upper arm	Solitary fibrous tumor	S	None
47	55	F	buttock	Low grade myxofibrosarcoma	S	None
48	52	F	thigh	Low grade myxofibrosarcoma	S	SYT-SSX1	t(X;18)(p11.2;q11.2)	K	Synovial sarcoma
						SYT-SSX8	t(X;18)(p11.2;q11.2)	N
49	80	M	forearm	Epithelioid hemangioendothelioma	R	None
50	89	M	thigh	Malignant solitary fibrous tumor	S	UST-DUSP22	inv(6)(p25.3q25.1)	N	Myxofibrosarcoma
						ELN-LRP8	t(1;7)(p32.3;q11.23)	N
51	54	F	leg	Large round cell sarcoma	R	None
52	26	F	thigh	Clear cell sarcoma	R	BTBD9-HMGA2	t(6;12)(p21;q15)	N	Epithelioid malignant peripheral nervve sheath tumor
						BTBD9-PVT1	t(6;8)(p21;q24)	N
						PTPRR-KSR2	inv(12)(q15q24.23)	N
						TBX5-PTPRR	del(12)(q24.1q15)	N
						WDR91-BRAF	inv(7)(q33q34)	N
						KRR1-PTPRR	del(12)(q21.2q15)	N
						TRIO-CPSF6	t(5;12)(p15.2;q15)	N
53	77	M	thigh	Extraskelatal myxoid chondrosarcoma	R	EWS-NR4A3	t(9;22)(q22;q12.2)	K	Extraskelatal myxoid chondrosarcoma
54	64	M	forearm	Angiofibroma	S	TPR-NTRK1	inv(1)(q23q31)	K	NTRK-rearranged spindle cell neoplasm
55	42	F	knee	Fibrosarcoma	S	EPC1-KDM2B	t(10;12)(p11;q24.31)	N	Spindle cell sarcoma, NOS
* Validated fusion genes by RT-PCR are indicated in bold.
**Putative chromoromal aberrations.
***NOS; not otherwise specified.

## Sheet: Table S2
Table S2. The list of PCR primers used for fusion gene validation.
Case No.	Gene name	Primer sequence	Orientation
1	EWSR1	cagcagaacacctatgggcaac	forward
	ATF1	tcggttttccaggcatttcac	reverse
2	PAK2	aacaccagcactgaatg	forward
	RAF1	agccacaagtctgacatcg	reverse
	SEC23A	ttggacagacaactcattcg	forward
	LPP	gatgaagaacagagactatcgc	reverse
3	EWSR1	cagcagaacacctatgggcaac	forward
	FLI1	tttgaactccccgttggtcc	reverse
6	YTHDF2	accaaaaggtcaaggaaacaaag	forward
	GMEB1	cctgttgtaaaagtgtccatcg	reverse
8	EWSR1	tggagagcgaggtggcttc	forward
	FLI1	tttgaactccccgttggtcc	reverse
9	NAB2	ttctctttgtcccgccaagtagcc	forward
	STAT6	aaagggcaggctcatctggc	reverse
14	TAOK1	cgaaaggtagtttatgccaac	forward
	CRYBA1	ctcttgccctgaaagttctc	reverse
19	PPP6R3	gcttcgctgatggtgtcg	forward
	USP6	tctccatgtgaactgcggtc	reverse
21	CIC	gcagacatctttccctccaaggtttg	forward
	DUX4	agggagtgcagaccagg	reverse
	DDX26B	tctaccgaaccagagcaac	forward
	IRF4	tctgagggtctggaaactcc	reverse
22	NCOA2	tggtaacagtgcttctcggc	forward
	SERPINA7	actttgccttcaggtgatgc	reverse
	DUSP27	tgaagaggctgggaatcac	forward
	NUP107	ccttcacatcagcagttagg	reverse
27	STAT5B	gagggagggagcgagcgg	forward
	RAB5C	aggagaatcgcttgaacccg	reverse
28	EPC1	agacagccaatgaaacctac	forward
	PHF1	gcgaatcatcctcaaactgg	reverse
	AHRR	cgcctcagtgtcagttac	forward
	PDCD6	tacgacacctgaatccagc	reverse
30	NAB2	agcggtggacacggcatcg	forward
	STAT6	ctggacagtgtctgaaagtag	reverse
31	GAB1	tacagcagggatgtcgcc	forward
	ABL1	ttgggcttcacaccattcc	reverse
32	YWHAE	tcgcttaggtcttgctctc	forward
	NTRK3	aggcaaaagcagcaagtc	reverse
	CNNM2	atgatgaccttccccgcttcctac	forward
	EGR2	caaaaccactgagagttactggg	reverse
33	EWSR1	cagcagaacacctatgggcaac	forward
	CREB1	tagacggacctctctctttcgtgc	reverse
34	TPR	gagcaatgaactaacccgg	forward
	NTRK1	aaaggaagaggcaggcaaagacg	reverse
36	RPSAP52	gagcaaacacatcggagac	forward
	TGFBR3	gctccatactcttttcgggc	reverse
38	MSN	ctaaacttcgccaactc	forward
	ERAS	acgaagcactggtggttcag	reverse
	FRYL	ccattgtcaagagaacggag	forward
	FIP1L1	atcagcaccaggtttacgcc	reverse
39	NAB2	cgttgggcacatctttgag	forward
	STAT6	tgctgccgtttccaaatc	reverse
42	PPFIBP1	agttcagagacacagaggg	forward
	NTRK3	atgccaatgaccacagtgtcgg	reverse
	CRTC1	aattcagcgagaagatcgc	forward
	DOHH	accatcgtgctgtcaatg	reverse
	PIP5K1C	gcggtcgcagctcgggtc	forward
	CRTC1	aggattggaagggggtctgg	reverse
43	AHRR	caccagaacatttatgactac	forward
	NCOA3	ttctgctggtttggggcaag	reverse
45	AHRR	ctggacagcacctcgggc	forward
	NCOA2	attcagtggcttccccatcg	reverse
48	SS18	cagggaccacctccacaacag	forward
	SSX1	tcgtcatcttcctcagggtc	reverse
50	UST	ggtcacatcagacattcacaac	forward
	DUSP22	tgagatggtgaatccgctgc	reverse
	ELN	tgcttctggtgacacaacc	forward
	LRP8	cagctccagcatcttgcg	reverse
52	BTBD9	gattgaaggagtcagtcgg	forward
	HMGA2	gagcaggcttcttctgaac	reverse
	PVT1	acaatctggtggcgtttg	reverse
	PTPRR	gctcaagtaagcaaacgcc	forward
	PTPRR	acaatctggtggcgtttg	reverse
	TBX5	tcaccaacaaccacctggac	forward
	KRR1	aatcagaagaagcggcag	forward
	PTPRR	attgctaccttctcccgtg	reverse
	TRIO	cggcagcggcgctaggg	forward
	CPSF6	ttggtgctgctcctttacccac	reverse
53	EWSR1	cagcagaacacctatgggcaac	forward
	NR4A3	gtgtattccgagctgtatgtctgc	reverse
54	TPR	gagcaatgaactaacccgg	forward
	NTRK1	aaaggaagaggcaggcaaagacg	reverse
55	EPC1	agacagccaatgaaacctac	forward
	KDM2B	acacacaaggcacacggcg	reverse
